# Supplementary material for: Perifoveal Exudative Vascular Anomalous Complex (PEVAC): Retinal Vascular Density Findings
Source: J Clin Med. 2024 Nov 15;13(22):6879. doi: 10.3390/jcm13226879 (PMC11595356; doi:10.3390/jcm13226879)
Supplement: Supplementary file 1 [file jcm-13-06879-s001.zip]

Archive with 1 entries (1 files):
- jcm-3194556-supplementary.pdf
